# Supplementary material for: The Repertoire and Features of Human Platelet microRNAs
Source: PLoS One. 2012 Dec 4;7(12):e50746. doi: 10.1371/journal.pone.0050746 (PMC3514217; doi:10.1371/journal.pone.0050746)
Supplement: Database S1 — (ZIP) [file pone.0050746.s011.zip]

Archive with 18 entries (15 files):
- Supporting Platelet microRNA sequence database S1/
- Supporting Platelet microRNA sequence database S1/.DS_Store
- __MACOSX/
- __MACOSX/Supporting Platelet microRNA sequence database S1/
- __MACOSX/Supporting Platelet microRNA sequence database S1/._.DS_Store
- Supporting Platelet microRNA sequence database S1/s4_sequence_s4run45.html
- __MACOSX/Supporting Platelet microRNA sequence database S1/._s4_sequence_s4run45.html
- Supporting Platelet microRNA sequence database S1/s4_sequence_s4run45.mir.html
- __MACOSX/Supporting Platelet microRNA sequence database S1/._s4_sequence_s4run45.mir.html
- Supporting Platelet microRNA sequence database S1/s4_sequence_s4run45.mir.loose.html
- __MACOSX/Supporting Platelet microRNA sequence database S1/._s4_sequence_s4run45.mir.loose.html
- Supporting Platelet microRNA sequence database S1/s7_sequence_s7run61.html
- __MACOSX/Supporting Platelet microRNA sequence database S1/._s7_sequence_s7run61.html
- Supporting Platelet microRNA sequence database S1/s7_sequence_s7run61.mir.html
- __MACOSX/Supporting Platelet microRNA sequence database S1/._s7_sequence_s7run61.mir.html
- Supporting Platelet microRNA sequence database S1/s7_sequence_s7run61.mir.loose.html
- __MACOSX/Supporting Platelet microRNA sequence database S1/._s7_sequence_s7run61.mir.loose.html
- __MACOSX/._Supporting Platelet microRNA sequence database S1
